# Supplementary material for: Influence of a diet enriched with virgin olive oil or butter on mouse gut microbiota and its correlation to physiological and biochemical parameters related to metabolic syndrome
Source: PLoS One. 2018 Jan 2;13(1):e0190368. doi: 10.1371/journal.pone.0190368 (PMC5749780; doi:10.1371/journal.pone.0190368)
Supplement: S1 File — (XLSX) [file pone.0190368.s004.xlsx]

## Sheet: DatosFisiología
Diet	Food intake	Water intake	Diuresis	Blood Pressure	Total Cholesterol	HDL Cholesterol	Triglycerides	Glucose	LDL Cholesterol	HDL/LDL	Insulin	Leptin	Ghrelin	Final Body Weight
SD	5.7	12.4	5	147	76.7	16.4	83.2	220	44	0.2	1003.87	742.185	20.295	42.2
SD	5.9	17.54	6	223	23.6	5	20.4	123	15	0.2	2261.24	1453.63	164.205
SD	3.8	5.02	2	144	67.1	16.2	44.5	222	42	0.2	1189.52	1671.79	22.14	43
SD	5.8	9.4	1.9	181	24.9	4.6	18.7	133	17	0.2	434.26		70.11	34.7
SD	2.1	9.4	0.5		69.7	18.6	22.5	236	47	0.3	1498.46	2290.67	13.8375	41.07
SD	2.2	6.1	2	145	24.3	1.8	10.2	204	20	0.1	770.79	4336.18	57.195	36.9
SD	1.8	6	1.1	131	91.4	17.2	98.1	254	55	0.2	1715.38	1692.39	23.985	37
SD	2.3	3.8	1	161	16.6	4.1	15.3	161	9	0.2	1152.72	1320.53	68.265	38.75
EVOO	5.5	9.1	1	151	39.6	32.3	12.3	131	5	0.8	367.91		44.28	39.5
EVOO	3.6	14.6	3.8	168	63.3	23.8	22	193	35	0.4	507.385	452.15	25.83	38.4
EVOO	5.1	14.2	3.4	140	91.4	31.7	12.3	111	57	0.3	1166.04	440.94	14.76	38.2
EVOO	2.4	10.5	1.2	154	69	26.8	22.5	159	38	0.4	1364.67	2387.62	42.435	40.8
EVOO	2.6	17	4	132	68.4		29.1	183	63	0	1059.77	1342.33	12.915	35.7
EVOO	4.1	4.3		124	95.9	20.8	26.1	126	70	0.2	177.125	575.57	33.21	42.1
EVOO	3.4	6.1		128	118.9	15.7	38.8	299	95	0.1	300.325	741.41	36.9	39.5
EVOO				166	137.4	43.9	24	211	89	0.3	512.45	954.525	46.125	37.6
EVOO	3.2	14.4		170	77.3	44.1	47	165	24	0.6	715.75	704.565	592.245	35.8
BT	1.4	4.7	0	196	170.6	29.5	49.6	305	131	0.2	819.575	2169.04	27.675	45.2
BT	2.2			160	101.6	31.4	65.9	208	57	0.3	4101.89	1571.81	23.985	42.9
BT	3			184	104.2	38	61.3	185	54	0.4	1392.62	829.25	30.4425	38.7
BT	3.7	6.2	1	175	100.3	31.2	65.9	182	56	0.3	1355.67	2492.51	333.945	41.9
BT	3.8	5.1	1		93.9	28.6	32.7	225	59	0.3	1316.76	1840.96		41.1
BT	3.7	16.2	5.2	191	74.1	21.6	56.2	143	41	0.3	1202.34	982.28	38.745	43.6
BT	2.4	4.7	1.4	230	64.5	20.5	26.1	128	39	0.3	1078.56	770.145	36.9	42.89
BT	0.8	3.1	2	219	88.2	25.8	36.8	179	55	0.3	979.47	548.165	54.4275	41.52
BT	3.8		1	169	90.7	41.1	46	173	40	0.5	1419.08	1694.89		41.5
